# Supplementary material for: Galectin-3 impairs calcium transients and β-cell function
Source: Nat Commun. 2024 May 1;15:3682. doi: 10.1038/s41467-024-47959-1 (PMC11063191; doi:10.1038/s41467-024-47959-1)
Supplement: Supplementary file 4 — Source Data [file 41467_2024_47959_MOESM4_ESM.xlsx]

## Sheet: Fig1a
			NC						HFD
		Gal3 (ng/ml)	33.5936	53.4891	47.2679	47.6375	37.5973	35.1335	163.5	97.3454	139.354	161.96	190.787	218.505
		P value	< 0.0001
		P value summary	***
		Significantly different? (P < 0.05)	Yes

## Sheet: Fig1b
			db/m			db/db
		7W	14.43	15.45	16.27	24.89	25.91	35.76
		9W	17.91	22.63	17.91	32.27	23.45	44.37
		11W	28.78	28.78	29.19	64.67	49.7
		14W	15.66	28.99	22.63	54.83	81.7	68.57
	7W	P value	0.018
		P value summary	*
		Significantly different? (P < 0.05)	Yes
	9W	P value	0.091
		P value summary
		Significantly different? (P < 0.05)	No
	11W	P value	0.015
		P value summary	*
		Significantly different? (P < 0.05)	Yes
	14W	P value	0.006
		P value summary	**
		Significantly different? (P < 0.05)	Yes

## Sheet: Fig1e
			NC						HFD
		Lgals3	1.08962	1.083	1.27426	0.553123			0.856191	1.76351	1.48328	3.6005
		Adgre1	0.786543	0.632451	0.673735	0.73382	0.571482		1.51804	2.62444	0.982031	1.7872
		Itgax	0.785162	1.02346	1.05888	1.07151	1.01481	1.04617	1.80988	1.80844	2.34188	2.05729	1.73154
		Ccl2	0.812074	0.946604	0.962979	1.31892	1.13611	0.823312	2.06916	2.21045	1.9748	1.79763	1.83618
		Ccl5	0.904872	1.00633	0.996617	1.14613	1.00499	0.941059	1.95889	2.00691	2.39629	2.24579	2.193
		Il-6	0.809558	1.0315	1.19241	1.18725	0.984098	0.795176	2.47858	1.68782	2.0225	2.2972	2.04454
		Tnf	0.562072	0.920427	1.59715	1.23698	1.19146	0.491918	1.5168	1.10174	1.65496	1.39661	1.51377
		Il-1	0.622668	0.901794	1.56832	0.907212			1.15077	1.5432	2.13758	3.51743	3.05118
	Lgals3	P value	0.18
		P value summary
		Significantly different? (P < 0.05)	No
	Adgre1	P value	0.011
		P value summary	*
		Significantly different? (P < 0.05)	Yes
	Itgax	P value	< 0.0001
		P value summary	***
		Significantly different? (P < 0.05)	Yes
	Ccl2	P value	< 0.0001
		P value summary	***
		Significantly different? (P < 0.05)	Yes
	Ccl5	P value	< 0.0001
		P value summary	***
		Significantly different? (P < 0.05)	Yes
	Il-6	P value	< 0.0001
		P value summary	***
		Significantly different? (P < 0.05)	Yes
	Tnf	P value	0.067
		P value summary
		Significantly different? (P < 0.05)	No
	Il-1	P value	0.038
		P value summary	*
		Significantly different? (P < 0.05)	Yes

## Sheet: Fig1f
			db/m				db/db
		Lgals3	1.16775	0.671591	1.16145	0.999205	1.27959	1.3108	2.11413	2.32927
		Adgre1	1.14754	0.634182	1.21828		1.56614	1.23557	1.31169	2.85548
		Itgax	0.872605	0.959422	1.16797		1.48514	1.43751	1.62271	1.98956	2.33795	2.1266
		Ccl2	0.826989	1.03312	1.11629	1.0236	1.91007	1.78555	1.8661	1.7255	1.99306	1.58267
		Ccl5	0.901194	1.02823	0.986217	1.08436	2.06699	2.07477	1.67538	1.66031	2.31601	1.69261
		Il-6	1.10596	1.00643	1.04632	0.841286	1.65473	1.7216	1.47098	1.49036	1.91696	1.69424
		Tnf	1.01293	0.844157	0.907551	1.23536	1.676	1.28937	1.19776	1.42009	1.84127
		Il-1	0.738471	1.34972	0.888123	1.02369	3.49769	1.53885	1.42373	1.00834
	Lgals3	P value	0.042
		P value summary	*
		Significantly different? (P < 0.05)	Yes
	Adgre1	P value	0.177
		P value summary
		Significantly different? (P < 0.05)	No
	Itgax	P value	< 0.0001
		P value summary	***
		Significantly different? (P < 0.05)	Yes
	Ccl2	P value	< 0.0001
		P value summary	***
		Significantly different? (P < 0.05)	Yes
	Ccl5	P value	< 0.0001
		P value summary	***
		Significantly different? (P < 0.05)	Yes
	Il-6	P value	< 0.0001
		P value summary	***
		Significantly different? (P < 0.05)	Yes
	Tnf	P value	0.017
		P value summary	*
		Significantly different? (P < 0.05)	Yes
	Il-1	P value	0.179
		P value summary
		Significantly different? (P < 0.05)	No

## Sheet: Fig1g
		NC										HFD
	Galectin-3 (ng/ug Pro.)	0.004	0.0048	0.0113	0.0054	0.0077	0.00974998	0.00512241	0.00473033	0.00237426	0.00413733	0.0132	0.0072	0.0128	0.0072	0.0097	0.0084481	0.0205666	0.0111183	0.00787104	0.00832097
	P value	0.005
	P value summary	**
	Significantly different? (P < 0.05)	Yes

## Sheet: Fig1h
		db/m				db/db
	Galectin-3 (ng/ug Pro.)	0.020585	0.01461	0.051342	0.042667	0.114125	0.138823	0.133802	0.11982
	P value	< 0.0001
	P value summary	***
	Significantly different? (P < 0.05)	Yes

## Sheet: Fig1i
			NC						HFD
		2.8 mM Glu	0.001782	0.005778	0.001979	0.002673	0.011342		0.001518	0.001847	0.023586	0.008135	0.008624
		16.8 mM Glu	0.08323	0.107826	0.19748	0.101034	0.145606	0.187596	0.074413	0.071362	0.072175	0.078327	0.089699	0.060539
		2.8 mM NC vs HFD	a
		16.8 mM NC vs HFD	b
		NC 2.8 mM vs 16.8 mM	c
			a	b	c
		P value	0.385	0.01	< 0.0001
		P value summary	ns	**	***
		Significantly different? (P < 0.05)	No	Yes	Yes

## Sheet: Fig1j
			db/m				db/db
		2.8 mM Glu	0.022179	0.029348	0.043881	0.031909	0.019321	0.017902	0.024242	0.031223
		16.8 mM Glu	0.195691	0.307445	0.321263	0.343299	0.107791	0.159998	0.141038	0.138466
		2.8 mM db/m vs db/db	a
		16.8 mM db/m vs db/db	b
		db/m 2.8 mM vs 16.8 mM	c
			a	b	c
		P value	0.162	0.004	< 0.0001
		P value summary	ns	**	***
		Significantly different? (P < 0.05)	No	Yes	Yes

## Sheet: Fig2a
		Insulin (ng/mg Pro)	Vehicle				Gal3
		2.8 mM Glu	0.0251	0.03	0.0296	0.0343	0.0279	0.0312	0.0456	0.0251
		16.8 mM Glu	0.0568	0.0543	0.0354	0.063	0.0349	0.0348	0.0332	0.0338
		2.8 Mm Veh vs Gal3	a
		16.8 mM Veh vs Gal3	b
		Veh 2.8 mM vs 16.8 mM	c
			a	b	c
		P value	0.602	0.023	0.011
		P value summary	ns	*	*
		Significantly different? (P < 0.05)	No	Yes	Yes

## Sheet: Fig2b
		Insulin (ng/mg Pro)	Vehicle						Gal3
		2.8 mM Glu	0.006609	0.017218	0.020915	0.005229	0.024504	0.028858	0.015321	0.01522	0.00985	0.013169	0.03501	0.052786
		16.8 mM Glu	0.260761	0.22067	0.214383	0.237185	0.284747	0.296747	0.203625	0.213993	0.151346	0.116217	0.118485	0.177701
		2.8 Mm Veh vs Gal3	a
		16.8 mM Veh vs Gal3	b
		Veh 2.8 mM vs 16.8 mM	c
			a	b	c
		P value	0.442	0.002	< 0.001
		P value summary	ns	**	***
		Significantly different? (P < 0.05)	No	Yes	Yes

[truncated: 147 more sheets: Fig2c, Fig2d, Fig2e, Fig2f, Fig2g, Fig2k, Fig2l, Fig2m, Fig3a, Fig3b, Fig3c, Fig3d, Fig3e, Fig3f, Fig3g, Fig3h, Fig3i, Fig3j, Fig3l, Fig3m …]
